# Supplementary material for: Markedly Elevated Aspartate Aminotransferase from Non-Hepatic Causes
Source: J Clin Med. 2022 Dec 30;12(1):310. doi: 10.3390/jcm12010310 (PMC9821092; doi:10.3390/jcm12010310)
Supplement: Supplementary file 1 [file jcm-12-00310-s001.zip]

Archive with 1 entries (1 files):
- jcm-2110660-supplementary.pdf
